# Supplementary material for: Individual Human Brain Areas Can Be Identified from Their Characteristic Spectral Activation Fingerprints
Source: PLoS Biol. 2016 Jun 29;14(6):e1002498. doi: 10.1371/journal.pbio.1002498 (PMC4927181; doi:10.1371/journal.pbio.1002498)
Supplement: S2 Data — (first column) ROI number in AAL atlas. (second column) Optimal number of clusters for each area according to Silhouette criterion. (third column) Radius r (in cm) from the centre of the brain for each area (centre of ROI). (XLSX) [file pbio.1002498.s002.xlsx]

## Sheet: Sheet1
Number of Clusters Data
ROI	Number of Clusters	Radius
1	4	6.28008
2	5	6.68916
3	3	5.45615
4	3	5.55214
5	2	5.74456
6	2	5.52771
7	3	5.69108
8	1	5.97605
9	2	5.58971
10	3	5.97102
11	6	5.25862
12	5	5.4637
13	4	5.5445
14	5	6.00046
15	2	4.84553
16	4	5.33464
17	5	5.01597
18	5	5.3397
19	4	5.89418
20	6	6.15365
21	8	1.87083
22	4	2.77263
23	2	5.56411
24	3	5.75423
25	4	5.12348
26	5	5.1614
27	3	4.15707
28	3	4.15331
29	5	3.69293
30	7	3.87035
31	3	3.44566
32	3	4.29418
33	2	4.67206
34	2	3.86494
35	7	5.22303
36	7	4.91172
37	2	3.82623
38	2	3.92012
39	2	3.47761
40	2	3.7027
41	4	3.20156
42	5	3.60555
43	2	8.19054
44	2	7.71947
45	3	8.37845
46	2	8.40224
47	2	6.6964
48	2	7.13408
49	2	9.32827
50	3	9.20489
51	2	8.95025
52	2	9.12921
53	3	8.74017
54	2	9.17824
55	2	5.32332
56	7	5.62863
57	2	6.92708
58	5	7.15055
59	2	8.76115
60	2	8.89757
61	6	7.7366
62	6	7.87401
63	5	7.43934
64	6	7.4458
65	5	8.72771
66	2	8.44408
67	2	7.31969
68	2	7.1112
69	6	7.4403
70	6	7.476
71	9	1.81265
72	6	1.93091
73	6	2.18529
74	6	2.78887
75	7	1.5
76	5	2
77	7	2.53616
78	8	2.487
79	6	5.27046
80	7	5.02494
81	5	5.64004
82	4	6.34037
83	3	4.65833
84	4	5.30625
85	3	6.63376
86	3	6.9575
87	3	5.34713
88	3	5.71839
89	4	6.33936
90	3	6.78604
91	4	7.9917
92	3	8.37735
93	3	8.87894
94	2	8.756
95
96	8	4.58258
97	7	4.97649
98	7	4.98435
99	4	6.77501
100	6	7.09533
101	4	7.98827
102	2	9.5
103	3	7.81647
104	3	8.19658
105	5	7.07107
106	3	7.17217
107	4	5.38516
108	6	5.83095
109	8	4.47214
110	7	4.12311
111	7	5.45894
112	5	6.87184
113	6	7.90569
114	5	7.38241
115	4	6.80074
116	6	5.83095
