# Supplementary material for: Individual Human Brain Areas Can Be Identified from Their Characteristic Spectral Activation Fingerprints
Source: PLoS Biol. 2016 Jun 29;14(6):e1002498. doi: 10.1371/journal.pbio.1002498 (PMC4927181; doi:10.1371/journal.pbio.1002498)
Supplement: S3 Data — (left) Tables show amplitude means and standard error of means across participants for all comparable modes in left (upper panel) and right (lower panel) PAC. (right) For the same modes, single subject data are shown. These consist of amplitudes of individual peaks that contributed to group spectra. Note that individual participants could contribute more than one value to group spectra. Sample sizes can therefore differ between conditions. (XLSX) [file pbio.1002498.s003.xlsx]

## Sheet: Sheet1
PAC Analysis Data
Left Primary Auditory Cortex
	Means				SEM						Single Values (can be more than one for one subject)
	Subdelta	Delta	Theta	Beta	Subdelta	Delta	Theta	Beta			Subdelta
Rest	1.50642	0.190211	1.17549	1.26798	0.0898907	0.0441855	0.0616956	0.0781092		Rest	0.661004	1.84249	1.39427	2.05857	1.66073	1.96612	1.13516	1.64333	2.30557	2.01962	1.42209	0.567349	1.03483	2.0893	1.79915	1.72551	0.996779	1.83008	1.01888	1.03482	1.08777	2.0657	1.36416	1.5502	0.992919	1.394	2.17543	1.34398
Listening	1.75694	1.36731	1.38567	1.65253	0.115533	0.0492962	0.0455522	0.0926135		Listening	0.896992	1.83777	1.98165	1.59508	0.747758	1.83873	1.98882	1.95631	2.16556	2.17981	2.22267	2.3573	0.888636	1.6706	1.91393	2.1346	0.521081	2.08433	1.85733	0.750414	2.9109	1.4044	2.06568	0.779596	2.16289	1.52185	2.64213	2.11748
											Delta
										Rest	0.769685	0.563071	-0.305801	-0.135363	-0.189118	0.421915	0.14989	0.141691	0.409762	0.32668	-0.275003	0.591407	0.0597551	0.373645	-0.220934	0.440827	0.402952	0.223685	-0.0500623	0.238535	0.148609	-0.0761062	0.205254	-0.253811	0.0132392	0.577376	0.397662	-0.149233	-0.130065	0.797904	0.432399	-0.174715	0.469802	0.158997	0.609992	-0.19338	0.0234576	0.62516	-0.260395
										Listening	1.12625	1.15264	1.02618	1.33253	1.5665	1.53091	1.20455	2.02994	1.30337	1.39482	1.54343	1.13775	1.72691	1.54619	1.30346	1.29967	1.17292	1.13748	1.65536	1.12754	1.35771	1.74464	1.62112	1.13298	1.11755	1.25768
											Theta
										Rest	1.05885	0.695234	0.841844	1.79228	0.860511	1.19505	1.0588	1.52713	1.66511	0.664697	0.646512	1.42335	0.665376	1.21866	0.890237	1.09278	1.33868	1.18534	1.01629	1.18702	1.22603	1.29299	1.19925	1.73851	1.55045	1.54108	1.00932	1.33222
										Listening	1.02055	1.48653	1.10321	1.38828	1.26692	1.48118	1.57377	1.45447	1.32817	1.76461	1.11596	1.56181	1.40163	1.71712	1.25008	1.46454	1.45439	1.42511	1.60672	1.12031	1.11374
											Beta
										Rest	1.38288	0.955245	0.865559	2.07207	0.80764	0.9645	1.59747	1.47682	1.9129	1.37745	1.04259	1.49399	1.67792	0.474366	1.73562	0.621655	0.894113	0.768056	2.56658	1.57647	0.999475	0.774805	1.36066	1.27278	1.39412	1.18907	0.587441	0.770216	1.59469	1.22996	1.26705	1.5726	1.29093	1.54349
										Listening	1.20542	1.53217	2.16268	1.52609	1.52773	1.90267	1.73636	0.890385	2.09577	1.35071	1.82368	1.51441	1.2426	1.84411	2.21096	1.87469
Right Primary Auditory Cortex
	Means				SEM						Single Values (can be more than one for one subject)
	Subdelta	Theta I	Theta II	Beta	Subdelta	Theta I	Theta II	Beta			Subdelta
Rest	1.82808	1.08358	1.76082	1.80092	0.107855	0.0912594	0.110945	0.0985938		Rest	1.99187	1.67547	2.53809	1.72113	2.93625	1.04733	0.818447	2.10463	1.82904	1.51915	1.45395	1.44283	1.16675	1.88328	1.44054	2.79504	1.84816	1.77166	1.76079	2.17453	1.95744	1.76777	2.40168
Listening	3.6383	2.65172	2.64751	2.8	0.232735	0.141747	0.165959	0.177442		Listening	5.35473	4.41506	4.61827	4.2048	4.27926	3.21475	2.33362	2.12514	0.553693	2.1594	2.43286	3.82005	3.64782	4.64221	5.49337	5.41848	2.73952	3.69826	2.4838	3.67458	4.45188	3.20149	4.36461	3.75847	2.91189	4.59776
											Theta I
										Rest	0.969898	1.37263	1.25937	0.385247	1.2225	1.23019	0.0723496	1.50832	0.719735	1.75379	1.27534	0.275887	1.35398	0.934244	0.945008	0.254311	0.412992	1.19253	1.38087	1.37342	1.26076	1.53015	1.09905	0.951005	1.19268	0.391971	1.10823	0.912229	0.0976193	1.43966	0.863712	1.07553	2.12524	1.29918	0.769995	1.43736	0.255714	1.68908	0.855169
										Listening	3.09098	2.30867	3.20861	3.41725	2.20944	2.46029	1.93286	1.27539	2.38634	2.98986	2.14364	2.1546	3.95547	3.32033	2.38897	2.89731	2.82462	2.8058	2.61225
											Theta II
										Rest	0.974331	1.65799	2.62884	0.689217	2.44778	2.43867	0.838322	2.14261	0.97592	1.07681	1.96056	1.49537	2.38114	1.74401	1.17001	1.39896	1.3167	1.37526	2.5219	2.04742	1.56635	1.741	2.56379	1.54009	2.26429	1.82231	2.64175	1.88167
										Listening	3.66427	2.84989	2.28651	2.02545	3.62097	2.89314	2.31881	2.12207	1.4305	1.52511	1.61586	1.62801	2.07846	3.84443	3.81157	2.52109	2.93777	2.65614	2.48293	2.83888	3.50665	3.5868
											Beta
										Rest	1.67268	1.61328	1.58642	2.99574	2.36748	1.10186	0.965179	2.66052	0.94435	0.915224	2.01121	1.27044	0.892377	1.92254	1.64704	2.01909	2.43133	2.00556	1.8081	1.5581	2.32899	1.1307	1.812	1.79179	1.55818	1.89613	1.67845	2.51247	1.5355	2.14761	1.66572	1.7073	1.30038	2.15576	3.42267
										Listening	3.36937	3.13273	4.83989	2.09717	2.55374	4.05305	3.32949	1.38573	1.57156	1.48136	1.64712	2.81712	3.56516	3.09232	2.18073	2.88711	1.89467	2.93034	2.92885	3.02534	3.73556	1.84269	2.65538	2.95468	4.02888
[truncated: 19 more columns]
